# Supplementary material for: Bubble-water/catalyst triphase interface microenvironment accelerates photocatalytic OER via optimizing semi-hydrophobic OH radical
Source: Nat Commun. 2024 Mar 15;15:2346. doi: 10.1038/s41467-024-46749-z (PMC10943107; doi:10.1038/s41467-024-46749-z)
Supplement: Supplementary file 3 — Source Data [file 41467_2024_46749_MOESM3_ESM.xlsx]

## Sheet: Fig. 1a
water molecules distribution	Distance from interface (Å)	density(g/cm3)
Fig. 1a	0.5	0
	1	0
	1.5	0
	2	2.54733
	2.5	0.56309
	3	0.40221
	3.5	1.76972
	4	0.85805
	4.5	0.21451
	5	1.3407
	5.5	1.44795
	6	0.9653
	6.5	0.99978
	7	1.77738
	7.5	0.86092
	8	0.94423
	8.5	1.49967
	9	0.97201
	9.5	0.61098
	10	1.74961
	10.5	1.22195
	11	0
	11.5	0
	12	0
	12.5	0
	13	0
	13.5	0
	14	0
	14.5	0
	15	0
	15.5	0
	16	0
	16.5	0
	17	0
	17.5	0
	18	0
	18.5	0
	19	0
	19.5	0
	20	0
	20.5	0
	21	0
	21.5	0
	22	0
	22.5	0
	23	0
	23.5	0

## Sheet: Fig. 1b
water molecules distribution	Distance from interface (Å)	density(g/cm3)
Fig. 1b	0.5	0
	1	0
	1.5	0
	2	2.4252
	2.5	0.68522
	3	0.0231
	3.5	1.11636
	4	2.21733
	4.5	1.02397
	5	0.43885
	5.5	1.19335
	6	0.8315
	6.5	0.93159
	7	1.26265
	7.5	1.12406
	8	1.6014
	8.5	1.37813
	9	0.71601
	9.5	0.7776
	10	1.51671
	10.5	0.93159
	11	0.0231
	11.5	0
	12	0
	12.5	0
	13	0
	13.5	0
	14	0
	14.5	0
	15	0
	15.5	0
	16	0
	16.5	0
	17	0
	17.5	0
	18	0
	18.5	0
	19	0
	19.5	0
	20	0
	20.5	0
	21	0
	21.5	0
	22	0
	22.5	0
	23	0

## Sheet: Fig. 1c
water molecules distribution	Distance from interface (Å)	density(g/cm3)
Fig. 1c	0.5	0
	1	0
	1.5	0
	2	2.27919
	2.5	0.10726
	3	0.34858
	3.5	1.58202
	4	1.58202
	4.5	1.07256
	5	0.88486
	5.5	0.93849
	6	1.44795
	6.5	0.61672
	7	1.68928
	7.5	0.91167
	8	0.53628
	8.5	0.32177
	9	1.50158
	9.5	1.26026
	10	2.22556
	10.5	0.91167
	11	0
	11.5	0
	12	0
	12.5	0
	13	0
	13.5	0
	14	0
	14.5	0
	15	0
	15.5	0
	16	0
	16.5	0
	17	0
	17.5	0
	18	0
	18.5	0
	19	0
	19.5	0
	20	0
	20.5	0
	21	0
	21.5	0
	22	0
	22.5	0
	23	0
	23.5	0

## Sheet: Fig. 1d
water molecules distribution	Distance from interface (Å)	density(g/cm3)
Fig. 1d	0.5	0
	1	0
	1.5	0
	2	1.86015
	2.5	0.47266
	3	0.5184
	3.5	1.26551
	4	1.25027
	4.5	0.99107
	5	0.76236
	5.5	0.57939
	6	1.38749
	6.5	0.96057
	7	1.08255
	7.5	0.2897
	8	0.74711
	8.5	1.40274
	9	0.42692
	9.5	0.73186
	10	0.82335
	10.5	0
	11	1.00631
	11.5	1.44848
	12	1.72293
	12.5	0.48791
	13	0
	13.5	0
	14	0
	14.5	0
	15	0
	15.5	0
	16	0
	16.5	0
	17	0
	17.5	0
	18	0
	18.5	0
	19	0
	19.5	0
	20	0
	20.5	0
	21	0
	21.5	0
	22	0
	22.5	0
	23	0
	23.5	0

## Sheet: Fig. 1e
water molecules distribution	Distance from interface (Å)	density(g/cm3)
Fig. 1e	0.5	0
	1	0
	1.5	0
	2	1.80177
	2.5	0.53105
	3	0.17069
	3.5	0.62588
	4	1.44141
	4.5	1.0052
	5	1.30865
	5.5	0.22759
	6	0.9483
	6.5	1.10003
	7	0.62588
	7.5	0.60691
	8	0.7776
	8.5	0.55001
	9	1.40348
	9.5	0.18966
	10	0.18966
	10.5	0.39829
	11	1.06209
	11.5	0.79657
	12	1.19486
	12.5	0.62588
	13	1.08106
	13.5	0.66381
	14	0.79657
	14.5	0.09483
	15	0
	15.5	0
	16	0
	16.5	0
	17	0
	17.5	0
	18	0
	18.5	0
	19	0
	19.5	0
	20	0
	20.5	0
	21	0
	21.5	0
	22	0
	22.5	0
	23	0
	23.5	0

## Sheet: Fig. 1f
water molecules distribution	Distance from interface (Å)	density(g/cm3)
Fig. 1f	0.5	0
	1	0
	1.5	0
	2	1.39433
	2.5	1.09937
	3	0.50947
	3.5	0.67035
	4	0.88486
	4.5	0.67035
	5	0.24133
	5.5	0.56309
	6	0.61672
	6.5	0.72398
	7	0.48265
	7.5	0.34858
	8	0.45584
	8.5	0.40221
	9	0.34858
	9.5	0.48265
	10	0.50947
	10.5	0.61672
	11	0.64354
	11.5	0.3754
	12	0.53628
	12.5	0.50947
	13	0.34858
	13.5	0.48265
	14	0.69716
	14.5	0.88486
	15	0.83123
	15.5	0.24133
	16	0.10726
	16.5	0.05363
	17	0.16088
	17.5	0.29495
	18	0.29495
	18.5	0.34858
	19	0.91167
	19.5	0.56309
	20	0.69716
	20.5	0.21451
	21	0
	21.5	0
	22	0
	22.5	0
	23	0
	23.5	0

## Sheet: Fig. 1g
water density distribution profiles	Distance from interface (Å)	298K(L)	373K(L)	500K(L)	500K(coexist) ρ = 0.85g/cm3)	500K(coexist) ρ = 0.72g/cm3)	500K(coexist) ρ = 0.52g/cm3)
Fig. 1g	0.5	0	0	0	0	0	0
	1	0	0	0	0	0	0
	1.5	0	0	0	0	0	0
	2	2.54733	2.4252	2.27919	1.86015	1.80177	1.39433
	2.5	0.56309	0.68522	0.10726	0.47266	0.53105	1.09937
	3	0.40221	0.0231	0.34858	0.5184	0.17069	0.50947
	3.5	1.76972	1.11636	1.58202	1.26551	0.62588	0.67035
	4	0.85805	2.21733	1.58202	1.25027	1.44141	0.88486
	4.5	0.21451	1.02397	1.07256	0.99107	1.0052	0.67035
	5	1.3407	0.43885	0.88486	0.76236	1.30865	0.24133
	5.5	1.44795	1.19335	0.93849	0.57939	0.22759	0.56309
	6	0.9653	0.8315	1.44795	1.38749	0.9483	0.61672

## Sheet: Fig. 1h
O2 evolution rate	temperature	interface unchanging	interface changing without phase-change	interface changing with phase-change			ln(O2 evolution rate)	1000/T	interface unchanging	interface changing without phase-change	interface changing with phase-change
Fig .1h	298	0.01278	0.01278	0.01278				3.3557	-4.35974	-4.35974	-4.35974
	373	0.43265	0.16659	0.43265				2.68097	-1.14185	-1.79225	-1.14185
	500	7.47512	2.32003	38.36				2	2.01158	0.84158	3.64701

## Sheet: Fig. 2f
RDF for the OHt-and •OHt intermediates	r (Å)	OHt- intermediate	•OHt intermediate
Fig. 2f	0	0	0
	0.064	0	0
	0.128	0	0
	0.192	0	0
	0.256	0	0
	0.32	0	0
	0.384	0	0
	0.448	0	0
	0.512	0	0
	0.576	0	0
	0.64	0	0
	0.704	0	0
	0.768	0	0
	0.832	0	0
	0.896	0	0
	0.96	0	0
	1.024	0	0
	1.088	0	0
	1.152	0	0
	1.216	0	0
	1.28	0	0
	1.344	0	0
	1.408	0	0
	1.472	0	0
	1.536	0	0
	1.6	0	0
	1.664	0	0
	1.728	0	0
	1.792	0	0
	1.856	0	0
	1.92	0	0
	1.984	0	0
	2.048	0	0
	2.112	0	0
	2.176	0	0
	2.24	0	0
	2.304	0.05199	0.048
	2.368	0.48085	0.51354
	2.432	2.04876	2.24849
	2.496	4.96428	4.80692
	2.56	6.64392	6.17676
	2.624	6.35633	5.99248
	2.688	5.56504	5.1519
	2.752	4.30727	4.20833
	2.816	3.72942	3.48974
	2.88	3.12067	3.02153
	2.944	2.72044	2.3575
	3.008	2.4078	2.22264
	3.072	2.15766	1.82077
	3.136	1.9418	1.63488
	3.2	1.86714	1.50192
	3.264	1.76621	1.7367
	3.328	1.57445	1.76752
	3.392	1.59772	1.76359
	3.456	1.78458	1.71864
	3.52	1.89753	1.67941
	3.584	2.02769	1.88796
	3.648	2.19789	1.95932
	3.712	2.36067	2.0424
	3.776	2.42512	2.2196
	3.84	2.5486	2.36332
	3.904	2.69867	2.46238
	3.968	2.84977	2.55919
	4.032	3.0165	2.60226
	4.096	2.84161	2.71536
	4.16	2.87608	2.81312
	4.224	2.76314	2.71498
	4.288	2.77129	2.65893
	4.352	2.80076	2.64676
	4.416	2.79676	2.71487
	4.48	2.78474	2.65162
	4.544	2.65937	2.41539
	4.608	2.51558	2.32888
	4.672	2.46385	2.3027
	4.736	2.27662	2.16789
	4.8	2.03101	2.06711
	4.864	1.91822	1.93437
	4.928	1.89056	1.85669
	4.992	1.84017	1.74288
	5.056	1.77058	1.67671
	5.12	1.6296	1.6456
	5.184	1.63381	1.56011
	5.248	1.53311	1.51565
	5.312	1.57629	1.56642
	5.376	1.66083	1.53828
	5.44	1.77989	1.52455
	5.504	1.72991	1.4895
	5.568	1.67237	1.54727
	5.632	1.62602	1.55897
	5.696	1.77679	1.62104
	5.76	1.8486	1.63931
	5.824	1.91667	1.63438
	5.888	1.86448	1.70311
	5.952	1.83606	1.70985
	6.016	1.81087	1.72628
	6.08	1.80985	1.75069
	6.144	1.81495	1.75435
	6.208	1.79757	1.6478
	6.272	1.8647	1.63905
	6.336	1.87308	1.7099

## Sheet: Fig. 2g
RDF for •OHt radial at different conditions	r (Å)	298 K (L)	373 K (L)	500 K (L)	500 K (coexist)
Fig. 2g	0	0	0	0	0
	0.064	0	0	0	0
	0.128	0	0	0	0
	0.192	0	0	0	0
	0.256	0	0	0	0
	0.32	0	0	0	0
	0.384	0	0	0	0
	0.448	0	0	0	0
	0.512	0	0	0	0
	0.576	0	0	0	0
	0.64	0	0	0	0
	0.704	0	0	0	0
	0.768	0	0	0	0
	0.832	0	0	0	0
	0.896	0	0	0	0
	0.96	0	0	0	0
	1.024	0	0	0	0
	1.088	0	0	0	0
	1.152	0	0	0	0
	1.216	0	0	0	0
	1.28	0	0	0	0
	1.344	0	0	0	0
	1.408	0	0	0	0
	1.472	0	0	0	0
	1.536	0	0	0	0
	1.6	0	0	0	0
	1.664	0	0	0	0
	1.728	0	0	0	0
	1.792	0	0	0	0
	1.856	0	0	0	0
	1.92	0	0	0	0
	1.984	0	0	0	0
	2.048	0	0	0	0
	2.112	0	0	0.01817	0
	2.176	0	0	0.01485	0.00389
	2.24	0	0	0.10717	0.04226
	2.304	0.048	0.04148	0.14764	0.14705
	2.368	0.51354	0.47981	0.72451	0.58064
	2.432	2.24849	1.63078	1.97312	1.17141
	2.496	4.80692	3.18117	3.29321	1.92798
	2.56	6.17676	4.69675	4.06267	2.80189
	2.624	5.99248	5.96359	5.03795	3.39243
	2.688	5.1519	5.70327	4.69226	3.87058
	2.752	4.20833	4.6157	4.13027	4.14968
	2.816	3.48974	3.80548	3.52949	4.20291
	2.88	3.02153	3.71125	3.61535	4.29471
	2.944	2.3575	3.2001	3.25778	4.2752
	3.008	2.22264	2.6871	3.1084	4.35595
	3.072	1.82077	2.55818	2.98579	4.2276
	3.136	1.63488	2.64854	2.96811	4.02752
	3.2	1.50192	2.56365	2.90344	3.69362
	3.264	1.7367	2.44741	2.44899	3.61322
	3.328	1.76752	2.0487	2.33685	3.41925
	3.392	1.76359	1.95165	2.13155	3.20718
	3.456	1.71864	1.78739	1.94738	3.05299
	3.52	1.67941	2.09912	1.92096	2.93044
	3.584	1.88796	2.16207	2.20099	2.89828
	3.648	1.95932	2.19943	2.23134	2.90538
	3.712	2.0424	2.24646	2.27517	2.81326
	3.776	2.2196	2.38863	2.24722	2.79106
	3.84	2.36332	2.19896	2.25515	2.72461
	3.904	2.46238	2.22971	2.39547	2.66379
	3.968	2.55919	2.46943	2.40112	2.62393
	4.032	2.60226	2.49183	2.51684	2.56847
	4.096	2.71536	2.46683	2.42633	2.47019
	4.16	2.81312	2.54561	2.35387	2.52608
	4.224	2.71498	2.25056	2.35576	2.48702
	4.288	2.65893	2.40795	2.28727	2.44925
	4.352	2.64676	2.46953	2.18853	2.43108
	4.416	2.71487	2.56664	2.41454	2.53595
	4.48	2.65162	2.70084	2.27403	2.40124
	4.544	2.41539	2.59159	2.22621	2.31325
	4.608	2.32888	2.56046	2.29465	2.27658
	4.672	2.3027	2.25566	2.13028	2.29539
	4.736	2.16789	2.30713	2.04685	2.27324
	4.8	2.06711	2.01344	2.06424	2.2785
	4.864	1.93437	2.16486	1.96926	2.32996
	4.928	1.85669	2.24534	1.90429	2.29637
	4.992	1.74288	2.04811	1.92897	2.38893
	5.056	1.67671	2.15541	1.6679	2.3874
	5.12	1.6456	1.87818	1.63567	2.38142
	5.184	1.56011	1.84266	1.69827	2.33568
	5.248	1.51565	1.60269	1.71755	2.28505
	5.312	1.56642	1.6383	1.7364	2.35713
	5.376	1.53828	1.65362	1.72925	2.28558
	5.44	1.52455	1.75157	1.78303	2.35338
	5.504	1.4895	1.65273	1.8208	2.39888
	5.568	1.54727	1.63813	1.83938	2.3636
	5.632	1.55897	1.7403	1.8337	2.34934
	5.696	1.62104	1.68974	1.86261	2.35247
	5.76	1.63931	1.67913	1.8593	2.31819
	5.824	1.63438	1.78805	1.8158	2.27947
	5.888	1.70311	1.78764	1.86156	2.25405
	5.952	1.70985	1.94182	1.91056	2.28525
	6.016	1.72628	1.70529	2.00874	2.33973
	6.08	1.75069	1.70748	1.81413	2.29378
	6.144	1.75435	1.71333	1.90663	2.21236
	6.208	1.6478	1.76485	1.87635	2.30344
	6.272	1.63905	1.71297	1.82943	2.24474
	6.336	1.7099	1.8721	1.8421	2.2565

[truncated: 19 more sheets: Fig. 2h, Fig. 2i, Fig. 3a, Fig. 4c, Fig. 4d, Fig. S1a, Fig. S1b, Fig. S2, Fig. S4, Fig. S5, Fig. S7, Fig. S8a, Fig. S8c, Fig. S9, Fig. S10a, Fig. S11b, Fig. S11c, Fig. S11d, Fig. S13]
